# Supplementary material for: Status and trends in transcranial magnetic stimulation research: a bibliometric analysis
Source: Front Neurol. 2025 May 20;16:1593987. doi: 10.3389/fneur.2025.1593987 (PMC12129770; doi:10.3389/fneur.2025.1593987)
Supplement: Supplementary file 1 [file Table_1.XLSX]

## Sheet: Sheet1
Selected	ClusterID	Size	Silhouette	mean(Year)	Label (LSI)	Label (LLR)	Label (MI)
FALSE	0	24	0.981	2010	transcranial magnetic stimulation; functional connectivity; functional near-infrared spectroscopy; cerebral activation; projections | repetitive transcranial magnetic stimulation; reaction time; kinematic analysis; self-initiated movements; debarquement syndrome	stroke (109.92, 1.0E-4); primary motor cortex (59.39, 1.0E-4); major depressive disorder (41.65, 1.0E-4); cortex (39.74, 1.0E-4); hemiparesis (33.81, 1.0E-4)	motor impairment (0.59); gamma aminobutyric acid (
FALSE	1	19	1	2013	transcranial magnetic stimulation; functional magnetic resonance imaging; auditory cortex; auditory evoked potentials; speech arrest | repetitive transcranial magnetic stimulation; obsessive-compulsive disorder; ssri-refractory ocd; motor-evoked potentials; functional mri	double blind (51.13, 1.0E-4); schizophrenia (42.24, 1.0E-4); cerebral blood flow (41.91, 1.0E-4); obsessive-compulsive disorder (41.16, 1.0E-4); ocd (33.63, 1.0E-4)	deeptms (0.3); cortical disinhibition (0.3); brain
FALSE	2	18	0.977	2011	transcranial magnetic stimulation; afferent inhibition; short latency; wernicke-korsakoff syndrome; cholinergic function | repetitive transcranial magnetic stimulation; intermittent theta burst stimulation; treatment resistance; speech arrest; electromagnetic tomography	repetitive transcranial magnetic stimulation (217.57, 1.0E-4); transcranial magnetic stimulation (42.65, 1.0E-4); depression (36.9, 1.0E-4); motor cortex (36.78, 1.0E-4); tinnitus (35.04, 1.0E-4)	motor impairment (1.44); gamma aminobutyric acid (
FALSE	3	17	0.98	2011	transcranial magnetic stimulation; parietal cortex; motor-evoked potential; motor control; teps | repetitive transcranial magnetic stimulation; treatment-resistant depression; functional cortical networks; pharmacoresistant depression; naturalistic study	brain (61.52, 1.0E-4); parietal cortex (51.25, 1.0E-4); responses (49.35, 1.0E-4); perception (42.86, 1.0E-4); language mapping (42.86, 1.0E-4)	anticipation (0.32); after effects (0.32); angioge
FALSE	4	17	0.982	2012	transcranial magnetic stimulation; controlled trial; upper limb motor function; repetitive tms; character inventory | repetitive transcranial magnetic stimulation; diffusion tensor tractography; ascending reticular activating system; infrared spectroscopy; motor training	stroke (128.08, 1.0E-4); aphasia (80.09, 1.0E-4); randomized controlled trial (31.4, 1.0E-4); electroconvulsive therapy (30.27, 1.0E-4); language therapy (23.4, 1.0E-4)	botulinum toxin type a (0.33); combined (0.33); bl
FALSE	5	16	0.859	2012	transcranial magnetic stimulation; functional connectivity; cerebral activation; functional near-infrared spectroscopy; emotion discrimination | repetitive transcranial magnetic stimulation; default mode network; alzheimers disease; dorsal attention network; connectome-based predictive modeling	transcranial magnetic stimulation (tms) (121.16, 1.0E-4); functional connectivity (117.09, 1.0E-4); theta burst stimulation (73.07, 1.0E-4); default mode network (49.85, 1.0E-4); resting state (32.22, 1.0E-4)	aftereffect (0.43); alerting (0.43); ampar (0.43);
FALSE	6	16	0.934	2017	repetitive transcranial magnetic stimulation; magnetic resonance spectroscopy; gamma-aminobutyric acid; tms-evoked potentials; pathological gambling | transcranial magnetic stimulation; naturalistic study; delta-band; hyperdirect pathway; functional changes	major depressive disorder (215.68, 1.0E-4); dorsolateral prefrontal cortex (78.65, 1.0E-4); stroke (24.55, 1.0E-4); alcohol use disorder (23.06, 1.0E-4); prevalence (22.67, 1.0E-4)	bipolar disorder type ii (0.37); addiction severit
FALSE	7	16	1	2012	transcranial magnetic stimulation; major depression; neuropsychological function; scale; intra-cortical facilitation | repetitive transcranial magnetic stimulation; controlled trial; orbitofrontal cortex; first-episode schizophrenia; selective serotonin re-uptake inhibitors	major depression (128.57, 1.0E-4); depression (53.73, 1.0E-4); disorder (47.59, 1.0E-4); working memory (43.4, 1.0E-4); tms (38.58, 1.0E-4)	adaptive cross approximation (aca) (0.52); air gap
FALSE	8	15	0.981	2010	transcranial magnetic stimulation; motor cortex; brain stimulation; spatial attention; attention networks | associative stimulation; somatosensory evoked potentials; peripheral nerves; electrical stimulation; resting motor thresholds	paired associative stimulation (149.77, 1.0E-4); synaptic plasticity (85.46, 1.0E-4); cortical plasticity (80.63, 1.0E-4); plasticity (49.65, 1.0E-4); induction (38.17, 1.0E-4)	biphasic current (0.33); anti-parkinsonian drugs (
FALSE	9	14	1	2016	transcranial magnetic stimulation; post-traumatic stress disorder; neurobiological treatment; brain connectivity; locking value | repetitive transcranial magnetic stimulation; major depressive disorder; burst stimulation; theta burst; repetitive transcranial magnetic stimulation-cognitive training	treatment resistant depression (77.63, 1.0E-4); bipolar disorder (21.26, 1.0E-4); seizure (19.51, 1.0E-4); cortical excitability (19.44, 1.0E-4); safety (16.26, 1.0E-4)	gamma aminobutyric acid (gaba) (0.19); m1=primary
FALSE	10	14	0.978	2013	transcranial magnetic stimulation; retinotopic mapping; speed perception; sensorimotor integration; molecular mechanisms | parkinsons disease; theta burst stimulation; deep brain stimulation; subthalamic nucleus; therapeutic window width	parkinsons disease (149.82, 1.0E-4); motor function (39.01, 1.0E-4); deep brain stimulation (36.49, 1.0E-4); spinal cord injury (27.61, 1.0E-4); intermittent theta-burst stimulation (19.55, 1.0E-4)	food cravings (0.18); interhemispheric motor corti
FALSE	11	14	1	2017	alzheimers disease; repetitive transcranial magnetic stimulation; cognitive function; bayesian network meta-analysis; drug therapy | transcranial magnetic stimulation; brain stimulation; brain plasticity; finite element model; cortical atrophy	alzheimers disease (196.13, 1.0E-4); mild cognitive impairment (108.91, 1.0E-4); cognitive function (53.59, 1.0E-4); cognitive impairment (47.63, 1.0E-4); dementia (36.94, 1.0E-4)	motor impairment (0.19); memory disorders (0.19);
FALSE	12	14	1	2013	transcranial magnetic stimulation; excitatory postsynaptic potential; presynaptic inhibition; motor conditioning; hebbian plasticity | repetitive transcranial magnetic stimulation; corticospinal excitability; motor-evoked potential; hyperdirect pathway; time course	neuropathic pain (70.01, 1.0E-4); modulation (42.56, 1.0E-4); chronic pain (38.41, 1.0E-4); electrical stimulation (26.06, 1.0E-4); musculoskeletal pain (20.43, 1.0E-4)	frontal region (0.19); eeg coherence (0.19); centr
FALSE	13	11	1	2009	transcranial magnetic stimulation; brain stimulation; unipolar depression; cortical source network; thalamic activity | repetitive transcranial magnetic stimulation; treatment resistance; projections; motor-evoked potential; brain anatomy	mechanisms (46.9, 1.0E-4); prefrontal cortex (43.49, 1.0E-4); facilitation (31.26, 1.0E-4); intermittent theta burst stimulation (31.08, 1.0E-4); humans (25.19, 1.0E-4)	brain lipidome (0.38); accelerated itbs (0.38); br
FALSE	14	10	1	2010	transcranial magnetic stimulation; cortical excitability; cortical silent period; transcallosal inhibition; amyotrophic lateral sclerosis | repetitive transcranial magnetic stimulation; theta burst stimulation; treatment resistant depression; motor-evoked potential; insulated-gate bipolar transistor	cortical excitability (154.89, 1.0E-4); human motor cortex (66.12, 1.0E-4); repetitive transcranial magnetic stimulation (39.02, 1.0E-4); navigated transcranial magnetic stimulation (38.41, 1.0E-4); long term potentiation (35.75, 1.0E-4)	antagonist memantine (0.46); acute effect (0.46);
FALSE	15	8	0.963	2011	transcranial magnetic stimulation; chronic stroke; minimal detectable change; anterior muscle; repetitive transcranial magnetic stimulation | motor cortex; cortical excitability; episodic cluster headache; corticospinal excitability; small-animal rtms	corticospinal excitability (77.72, 1.0E-4); intracortical inhibition (54.42, 1.0E-4); activation (46.37, 1.0E-4); repetitive transcranial magnetic stimulation (27.42, 1.0E-4); paired pulse (20.31, 1.0E-4)	cortical excitability modulation (0.19); chronic v
FALSE	16	1	0	2023	tubular retractor; eloquent areas; dti tractography; brain tumor; continuous theta burst stimulation | continuous theta burst stimulation; eating behavior; event-related potential; tubular retractor; eloquent areas	dti tractography (15.3, 1.0E-4); ventricle (15.3, 1.0E-4); tubular retractor (15.3, 1.0E-4); eloquent areas (15.3, 1.0E-4); eating behavior (12.53, 0.001)	transcranial magnetic stimulation (0.09); repetiti
FALSE	17	1	0	2019	mental health; transcranial magnetic stimulation; major depressive disorder; decision making; cognitive flexibility | cognitive flexibility; executive function; decision making; major depressive disorder; mental health	perinatal (14.52, 0.001); val66met (14.52, 0.001); cognitive flexibility (14.52, 0.001); brain entropy (14.52, 0.001); rs6265 (14.52, 0.001)	transcranial magnetic stimulation (0.09); repetiti
